# Supplementary material for: Improving the Stability of Lithium Aluminum Germanium Phosphate with Lithium Metal by Interface Engineering
Source: Nanomaterials (Basel). 2022 Jun 3;12(11):1912. doi: 10.3390/nano12111912 (PMC9182743; doi:10.3390/nano12111912)
Supplement: Supplementary file 1 [file nanomaterials-12-01912-s001.zip]

Archive with 1 entries (1 files):
- nanomaterials-1738000-supplementary.pdf
